# Supplementary material for: TRAP5b and RANKL/OPG Predict Bone Pathology in Patients with Gaucher Disease
Source: J Clin Med. 2021 May 20;10(10):2217. doi: 10.3390/jcm10102217 (PMC8160801; doi:10.3390/jcm10102217)
Supplement: Supplementary file 1 [file jcm-10-02217-s001.zip]

Archive with 1 entries (1 files):
- jcm-1204902-supplementary.pdf
